# Supplementary material for: The role of maternal and child healthcare providers in identifying and supporting perinatal mental health disorders
Source: PLoS One. 2024 Jul 11;19(7):e0306265. doi: 10.1371/journal.pone.0306265 (PMC11239045; doi:10.1371/journal.pone.0306265)
Supplement: S1 Data — (XLSX) [file pone.0306265.s002.xlsx]

## Sheet: obstetrician_other_provider
subject	gender	age	ethnicity	highest_degree	profession	employment_status	how_long_practicing	where_do_you_see_patients	where_do_you_see_patients_other	screen_for_depression_anxiety_mood_disorders_of_the_mother	do_you_use_screening_tool_to_identify_postpartum_depression_anxiety	if_using_screening_tool_what_tool	review_scores_with_the_patient	if_a_mother_does_not_report_mental_health_symptoms_do_you_still_ask_about_her_mental_health	treatment_options_offered_to_patients_who_report_mental_health_symptoms	treatment_options_offered_to_patients_who_report_mental_health_symptoms_other	not_sure_how_to_address_perinatal_mental_health	usually_follow_up_with_the_mothers_about_their_mental_health_and_emotional_state	usually_do_not_have_the_time_to_ask_the_mother_about_mental_health_symptoms	usually_ask_my_patients_about_their_mental_health_and_emotional_state_in_their_first_visit	do_you_use_the_edinburgh_postnatal_depression_scale	if_noticed_that_the_mother_looking_sad_tired_upset_unhappy_or_flat_affect_will_address_it_with_her	ask_about_the_mothers_connection_with_her_infant_during_office_visits	ask_about_the_mothers_social_support_and_forms_of_help	the_well_being_of_the_mother_is_critical_for_a_healthy_development_of_an_infant_child	clinic_visit_is_an_opportunity_to_identify_mothers_who_are_experiencing_mental_health_challenges	provide_my_patients_with_information_about_pre_postpartum_depression_and_anxiety	in_the_office_waiting_room_there_are_brochures_informative_papers_about_pre_postpartum_depression_and_anxiety	any_suggestions_on_how_to_support_patients_with_mental_health_symptoms	population_age	population_ethnicities	population_religions	Excessive_crying	Feeling_numb	Feeling_little_to_no_attachment_to_the_baby	No_interest_in_things_that_used_to_give_pleasure	Little_feeling_of_enjoyment	No_energy	Feelings_of_failure	Feeling_overwhelmed_by_the_smallest_tasks	Hopelessness	Anxiety	Agitation_with_self_others_baby	Insomnia	Excessive_sleeping	Difficulty_concentrating	Change_in_appetite	Fear_of_being_alone_with_the_baby	Intrusive_thoughts_of_harming_the_baby_or_of_harmful_things_happening_to_the_baby
1001	Female	55 - 64	Hispanic or Latino	Doctorate degree	NA	Employed for wages	Over 20 years	A clinic	NA	always	always	Edinburgh	always	never	Recommend to the patient to find a mental health provider	NA	somewhat agree	sometimes	somewhat agree	never	always	most of the time	always	always	strongly agree	strongly agree	never	never	NA	20-25	Hispanic	NA	yes	yes	yes	yes	yes	yes	yes	yes	yes	yes	yes	yes	yes	yes	yes	yes	yes
1002	Female	25 - 34	Hispanic or Latino	Masters degree	NA	Employed for wages	1-5 years	Your office	NA	always	never	NA	most of the time	most of the time	Referral to a psychiatrist	NA	strongly agree	always	somewhat agree	always	always	always	always	always	strongly agree	strongly agree	most of the time	most of the time	I confromt	20-35	Hispanic,Black,Caucasian,Asian	Jewish,Christian,Muslim,Hindu	yes	yes	yes	yes	yes	no	yes	no	yes	no	yes	yes	no	yes	no	no	no
1003	Female	45 - 54	Other	Doctorate degree	NA	Employed for wages	11-20 years	A hospital	NA	always	never	NA	never	most of the time	Other	I take care of babies so if I note a problem I refer mother to her OB first	neither agree nor disagree	about half of the time	strongly disagree	most of the time	never	most of the time	always	always	strongly agree	strongly agree	never	NA	NA	15-35	Hispanic,Black,Caucasian,Asian	Jewish,Christian,Muslim,Hindu	yes	no	yes	no	no	yes	no	no	no	yes	yes	yes	no	no	no	no	no
1004	Female	45 - 54	Black or African American	Doctorate degree	NA	Self-employed	Over 20 years	Your office	NA	most of the time	always	Edinburgh Postnatal Depression Scale (EPDS)	always	most of the time	Referral to a therapist	NA	somewhat disagree	about half of the time	neither agree nor disagree	sometimes	always	most of the time	most of the time	about half of the time	strongly agree	strongly agree	about half of the time	sometimes	NA	15-35	Hispanic,Black,Caucasian,Asian	Jewish,Christian,Muslim,Hindu	yes	no	yes	yes	yes	yes	yes	yes	no	yes	yes	yes	no	yes	yes	yes	yes
1005	Female	45 - 54	Black or African American	Doctorate degree	NA	Self-employed	Over 20 years	Your office	NA	always	most of the time	Edinburgh	never	always	Referral to a psychiatrist	NA	strongly disagree	always	strongly disagree	always	most of the time	always	always	always	strongly agree	strongly agree	always	most of the time	Follow up from a health provider home visits	15-35	Hispanic,Black,Caucasian,Asian	Jewish,Christian,Muslim,Hindu	yes	yes	yes	yes	yes	yes	yes	yes	yes	yes	yes	yes	no	yes	yes	no	yes
1006	Female	45 - 54	Hispanic or Latino	Doctorate degree	NA	Employed for wages	6-10 years	A clinic	NA	always	always	EPDS	always	always	Referral to a therapist	NA	strongly disagree	always	strongly disagree	always	always	always	always	always	strongly agree	strongly agree	most of the time	sometimes	NA	15-25	Hispanic,Black,Caucasian,Asian	Jewish,Christian,Muslim,Hindu	yes	yes	yes	yes	yes	yes	yes	yes	yes	yes	yes	yes	yes	yes	yes	yes	yes
1007	Female	35 - 44	White	Doctorate degree	NA	Employed for wages	6-10 years	A hospital	NA	sometimes	never	NA	about half of the time	about half of the time	Recommend to the patient to find a mental health provider	NA	neither agree nor disagree	sometimes	strongly disagree	sometimes	never	most of the time	sometimes	most of the time	strongly agree	strongly agree	about half of the time	sometimes	NA	15-20	Hispanic,Black,Caucasian,Asian	Jewish,Christian,Muslim,Hindu	yes	yes	yes	yes	yes	yes	yes	yes	yes	yes	yes	yes	yes	yes	yes	yes	yes
1008	Female	45 - 54	Black or African American	Doctorate degree	NA	Employed for wages	Over 20 years	A clinic	NA	always	most of the time	Edinburg Depression Screen	most of the time	always	Other	Medication	strongly disagree	always	strongly disagree	always	always	always	always	always	strongly agree	strongly agree	always	most of the time	Crisis Center hotline info is easily accessible	15-35	Hispanic,Black,Caucasian,Asian	Jewish,Christian,Muslim,Hindu	yes	yes	yes	yes	yes	yes	yes	yes	yes	yes	yes	yes	yes	yes	yes	yes	yes
1009	Female	35 - 44	Black or African American	Doctorate degree	NA	Employed for wages	6-10 years	Your office	NA	most of the time	always	Edinburgh	always	sometimes	Recommend to the patient to find a mental health provider	NA	somewhat disagree	most of the time	somewhat agree	sometimes	always	most of the time	about half of the time	most of the time	strongly agree	strongly agree	sometimes	never	Having an easy referral system when patients need help,	15-35	Hispanic,Black,Caucasian,Asian	Jewish,Christian,Muslim,Hindu	yes	yes	yes	yes	yes	yes	yes	yes	yes	yes	yes	yes	yes	yes	yes	yes	yes
1010	Female	45 - 54	Black or African American	Doctorate degree	NA	Self-employed	11-20 years	Your office	NA	most of the time	never	NA	never	most of the time	Referral to a therapist	NA	somewhat disagree	always	strongly disagree	most of the time	never	always	always	always	strongly agree	strongly agree	most of the time	never	NA	15-35	Hispanic,Black,Caucasian	Christian	yes	no	yes	no	no	yes	yes	yes	no	yes	yes	yes	yes	yes	yes	yes	yes
1011	Female	45 - 54	Black or African American	Professional degree	NA	Employed for wages	11-20 years	other	Hospital and clinic	always	always	PHQ-2	sometimes	most of the time	Other	Immediate social work eval, with referral to depression care manager.	strongly disagree	most of the time	strongly disagree	always	never	always	always	always	strongly agree	strongly agree	always	never	Advocacy for services to be covered and for resources to be available in the community.	15-35	Hispanic,Black	Christian	yes	no	yes	yes	yes	yes	yes	no	yes	no	no	yes	yes	no	yes	yes	yes
1012	Female	35 - 44	Asian	Doctorate degree	NA	Employed for wages	1-5 years	Your office	NA	always	always	Edinburgh Postnatal Depression Scale	always	always	Referral to a therapist	NA	strongly disagree	most of the time	neither agree nor disagree	sometimes	always	always	most of the time	most of the time	strongly agree	strongly agree	most of the time	sometimes	NA	15-35	Hispanic,Black,Caucasian,Asian	Jewish,Christian,Muslim,Hindu	yes	no	yes	no	no	no	yes	yes	no	yes	yes	no	no	no	no	yes	no
1013	Female	25 - 34	Other	Professional degree	NA	Employed for wages	1-5 years	A hospital	NA	always	always	Phq9	about half of the time	always	Referral to a psychiatrist	NA	somewhat disagree	always	somewhat agree	always	never	always	always	always	strongly agree	strongly agree	never	always	NA	15-35	Hispanic,Black	Muslim	yes	yes	yes	yes	yes	yes	yes	yes	no	yes	no	no	no	yes	no	no	no
1014	Female	45 - 54	Black or African American	Doctorate degree	NA	Employed for wages	11-20 years	Your office	NA	always	most of the time	Edinburgh	sometimes	most of the time	Other	Offer to start meds and refer to counseling or postpartum depression group	somewhat disagree	most of the time	somewhat disagree	sometimes	most of the time	always	always	always	strongly agree	strongly agree	always	always	NA	15-35	Hispanic,Black,Caucasian,Asian	Christian,Muslim	yes	no	yes	no	yes	no	yes	no	yes	yes	yes	no	no	no	no	yes	yes
1015	Female	35 - 44	White	Doctorate degree	Pediatrician	Employed for wages	11-20 years	Your office	NA	always	always	Epds	always	always	Referral to a therapist	NA	strongly disagree	always	somewhat agree	most of the time	always	always	always	always	strongly agree	strongly agree	always	most of the time	Resources posted for self help	20-35	Hispanic,Black,Caucasian,Asian	Jewish,Christian,Muslim	yes	yes	yes	yes	yes	yes	yes	yes	yes	yes	yes	yes	yes	yes	yes	yes	yes
1016	Male	45 - 54	White	Masters degree	NA	NA	NA	NA	NA	NA	NA	NA	NA	NA	NA	NA	NA	NA	NA	NA	NA	NA	NA	NA	NA	NA	NA	NA	NA	NA	NA	NA	NA	NA	NA	NA	NA	NA	NA	NA	NA	NA	NA	NA	NA	NA	NA	NA	NA
2001	Male	45 - 54	Hispanic or Latino	Doctorate degree	NA	Self-employed	11-20 years	Your office	NA	sometimes	never	NA	never	sometimes	Recommend to the patient to find a mental health provider	NA	neither agree nor disagree	never	agree	sometimes	never	always	sometimes	sometimes	strongly agree	strongly agree	sometimes	most of the time	NA	15-35	Hispanic,Black,Caucasian	Christian,Muslim	yes	no	no	no	yes	yes	yes	yes	no	yes	no	yes	no	yes	no	no	yes
2002	Female	45 - 54	Hispanic or Latino	Masters degree	NA	Employed for wages	11-20 years	Your office	NA	most of the time	never	NA	NA	most of the time	Recommend to the patient to find a mental health provider	NA	disagree	sometimes	somewhat agree	about half of the time	never	always	most of the time	always	strongly agree	somewhat agree	sometimes	never	NA	NA	Hispanic	NA	no	no	no	yes	yes	yes	yes	yes	no	no	no	no	no	no	no	no	no
2003	Female	55 - 64	White	Doctorate degree	NA	Self-employed	Over 20 years	Your office	NA	most of the time	never	NA	never	most of the time	Referral to a therapist	NA	somewhat agree	most of the time	disagree	always	never	always	about half of the time	most of the time	strongly agree	strongly agree	never	sometimes	NA	25-35	Hispanic,Black,Caucasian,Asian	Jewish,Christian,Muslim,Hindu	no	no	yes	no	yes	no	no	yes	no	no	no	no	no	no	no	no	yes
2004	Female	35 - 44	White	Professional degree	NA	Employed for wages	11-20 years	Your office	NA	always	always	EPDS	always	always	Referral to a psychiatrist	NA	disagree	most of the time	strongly disagree	always	always	always	most of the time	most of the time	agree	strongly agree	most of the time	most of the time	NA	25-35	Hispanic,Black,Caucasian,Asian	NA	no	no	no	yes	no	yes	no	no	no	yes	no	yes	no	yes	yes	no	no
2005	Female	45 - 54	Asian	Professional degree	NA	Employed for wages	11-20 years	A clinic	NA	most of the time	always	PHQ-9	most of the time	most of the time	Referral to a psychiatrist	NA	disagree	most of the time	strongly disagree	always	most of the time	most of the time	always	most of the time	agree	strongly agree	most of the time	most of the time	NA	25-35	Hispanic,Black,Caucasian,Asian	NA	yes	yes	no	yes	no	yes	yes	yes	no	yes	no	yes	yes	yes	yes	yes	yes
2006	Female	45 - 54	White	Professional degree	NA	Employed for wages	11-20 years	A clinic	NA	always	always	NA	most of the time	always	Referral to a psychiatrist	NA	disagree	about half of the time	strongly disagree	always	always	always	most of the time	most of the time	agree	strongly agree	about half of the time	most of the time	no	25-35	Hispanic,Black,Caucasian,Asian	Jewish	no	no	no	yes	no	yes	yes	yes	yes	yes	no	yes	no	yes	yes	no	no
2007	Female	45 - 54	Asian	Professional degree	NA	Employed for wages	11-20 years	A clinic	NA	most of the time	always	PHQ-9	most of the time	always	Referral to a psychiatrist	NA	neither agree nor disagree	most of the time	disagree	always	always	most of the time	always	most of the time	agree	strongly agree	most of the time	most of the time	NA	25-35	Hispanic,Black,Caucasian,Asian	Jewish,Christian	yes	yes	no	yes	no	yes	yes	yes	no	yes	no	yes	yes	yes	yes	yes	yes
2008	Female	35 - 44	White	Bachelors degree	NA	Employed for wages	1-5 years	other	809 Day Circle	most of the time	most of the time	NA	about half of the time	about half of the time	Referral to a therapist	NA	agree	about half of the time	neither agree nor disagree	about half of the time	most of the time	most of the time	about half of the time	sometimes	somewhat disagree	somewhat agree	about half of the time	about half of the time	NA	NA	Caucasian	NA	no	yes	no	yes	no	yes	no	no	no	no	no	no	yes	no	no	no	no
2009	Female	45 - 54	Hispanic or Latino	Doctorate degree	NA	Employed for wages	11-20 years	Your office	NA	always	always	NA	always	always	Referral to a psychiatrist	NA	disagree	most of the time	strongly disagree	always	always	always	most of the time	most of the time	somewhat agree	strongly agree	most of the time	most of the time	NA	25-35	Hispanic,Black,Caucasian,Asian	Jewish,Christian,Muslim,Hindu	no	no	no	yes	no	yes	no	no	no	yes	no	yes	no	yes	yes	no	yes
2010	Female	45 - 54	Native Hawaiian or Pacific Islander	Masters degree	NA	Employed for wages	11-20 years	A clinic	NA	most of the time	always	PHQ-9	most of the time	most of the time	Referral to a psychiatrist	NA	disagree	always	strongly disagree	always	most of the time	most of the time	always	most of the time	agree	strongly agree	most of the time	most of the time	NA	25-35	Hispanic,Black,Caucasian,Asian	NA	yes	yes	yes	yes	no	yes	yes	yes	no	yes	yes	yes	yes	yes	yes	yes	yes
2011	Female	45 - 54	Native Hawaiian or Pacific Islander	Professional degree	NA	Employed for wages	11-20 years	A hospital	NA	most of the time	most of the time	NA	always	always	Referral to a psychiatrist	NA	strongly disagree	most of the time	strongly disagree	always	most of the time	always	most of the time	most of the time	agree	agree	most of the time	most of the time	NA	25-35	Hispanic,Black,Caucasian,Asian	NA	yes	yes	no	yes	yes	yes	no	no	no	yes	no	yes	no	yes	yes	no	yes
2012	Female	55 - 64	White	Doctorate degree	NA	Self-employed	11-20 years	Your office	NA	most of the time	always	PHQ-9	most of the time	most of the time	Referral to a psychiatrist	NA	somewhat disagree	always	strongly disagree	always	most of the time	most of the time	always	most of the time	agree	strongly agree	most of the time	most of the time	NA	25-35	Hispanic,Black,Caucasian,Asian	Jewish,Christian,Muslim,Hindu	yes	yes	no	yes	yes	yes	yes	yes	no	yes	no	yes	yes	yes	yes	yes	yes
2013	Male	35 - 44	White	Bachelors degree	NA	Employed for wages	1-5 years	A clinic	NA	always	never	NA	always	always	Referral to a psychiatrist	NA	agree	about half of the time	somewhat agree	always	always	about half of the time	sometimes	about half of the time	disagree	somewhat disagree	most of the time	sometimes	NA	NA	Hispanic,Black	NA	yes	no	yes	no	no	no	no	no	no	no	no	no	no	no	no	no	yes
2014	Male	55 - 64	White	Professional degree	NA	Employed for wages	Over 20 years	Your office	NA	always	always	NA	always	always	Referral to a psychiatrist	NA	disagree	most of the time	strongly disagree	always	always	always	most of the time	most of the time	agree	strongly agree	most of the time	most of the time	NA	25-35	Hispanic,Black,Caucasian,Asian	Jewish	yes	yes	yes	yes	no	yes	no	no	no	yes	no	yes	no	yes	yes	yes	yes
2015	Female	45 - 54	Asian	Professional degree	NA	Employed for wages	11-20 years	A clinic	NA	most of the time	most of the time	PHQ-9	most of the time	most of the time	Referral to a psychiatrist	NA	disagree	most of the time	strongly disagree	always	most of the time	most of the time	always	most of the time	agree	strongly agree	about half of the time	most of the time	NA	25-35	Hispanic,Black,Caucasian,Asian	Jewish	yes	yes	no	yes	no	yes	yes	yes	no	yes	yes	yes	yes	yes	yes	yes	yes
2016	Male	35 - 44	White	Bachelors degree	NA	Employed for wages	1-5 years	A hospital	NA	most of the time	most of the time	NA	most of the time	always	Referral to a psychiatrist	NA	disagree	about half of the time	disagree	always	always	most of the time	sometimes	always	agree	agree	most of the time	sometimes	N/A	25-30	Hispanic,Black,Caucasian	NA	no	no	no	yes	no	yes	yes	no	no	yes	no	yes	no	no	no	no	no
2017	Male	25 - 34	White	Bachelors degree	NA	Employed for wages	6-10 years	A clinic	NA	about half of the time	always	NA	always	always	Referral to a psychiatrist	NA	agree	always	agree	always	always	always	always	always	agree	agree	always	always	NA	15-30	NA	NA	no	yes	no	no	yes	no	no	no	no	yes	no	no	no	yes	no	no	yes
2018	Male	45 - 54	White	Bachelors degree	NA	Employed for wages	1-5 years	A hospital	NA	always	most of the time	NA	most of the time	always	Referral to a psychiatrist	NA	disagree	always	disagree	always	always	most of the time	sometimes	always	agree	agree	most of the time	sometimes	NA	25-30	Hispanic,Black,Caucasian	Jewish,Christian	no	no	no	yes	no	yes	yes	no	no	yes	no	yes	no	no	no	no	no
2019	Male	25 - 34	White	Bachelors degree	NA	Employed for wages	6-10 years	A clinic	NA	always	always	NA	always	always	Referral to a psychiatrist	NA	agree	always	agree	always	always	always	always	always	agree	agree	always	always	NA	15-30	NA	NA	no	yes	no	no	yes	no	no	no	no	yes	no	no	no	yes	no	no	yes
2020	Female	35 - 44	Black or African American	Professional degree	NA	Self-employed	1-5 years	Your office	NA	always	sometimes	Phq9	always	always	Other	Ssri	somewhat disagree	most of the time	disagree	sometimes	never	always	sometimes	always	strongly agree	agree	most of the time	most of the time	NA	25-35	Hispanic,Black,Caucasian	Christian	yes	yes	no	no	no	yes	yes	yes	yes	yes	yes	yes	no	yes	no	no	no
2021	Female	35 - 44	White	Professional degree	NA	Employed for wages	6-10 years	A clinic	NA	about half of the time	about half of the time	NA	about half of the time	most of the time	Referral to a therapist	NA	somewhat agree	sometimes	somewhat disagree	most of the time	about half of the time	about half of the time	about half of the time	sometimes	somewhat disagree	neither agree nor disagree	about half of the time	about half of the time	NA	20-25	Caucasian	NA	no	yes	no	yes	no	yes	no	no	no	no	no	no	no	no	yes	no	yes
2022	Female	25 - 34	White	Professional degree	NA	Employed for wages	1-5 years	A clinic	NA	most of the time	about half of the time	NA	most of the time	most of the time	Referral to a therapist	NA	somewhat disagree	about half of the time	somewhat agree	about half of the time	about half of the time	most of the time	about half of the time	sometimes	somewhat disagree	somewhat agree	most of the time	about half of the time	NA	25-30	Caucasian	NA	no	yes	no	yes	no	no	no	no	no	no	no	yes	no	no	no	no	no
2023	Female	25 - 34	White	Professional degree	NA	Self-employed	1-5 years	A clinic	NA	about half of the time	most of the time	NA	most of the time	most of the time	Referral to a therapist	NA	somewhat disagree	about half of the time	somewhat agree	about half of the time	most of the time	sometimes	sometimes	about half of the time	somewhat disagree	neither agree nor disagree	about half of the time	most of the time	NA	25-30	Caucasian	NA	yes	no	no	yes	no	yes	no	yes	no	yes	no	no	no	no	no	no	no
2024	Female	25 - 34	White	Masters degree	NA	Employed for wages	1-5 years	A clinic	NA	about half of the time	most of the time	NA	most of the time	about half of the time	Referral to a therapist	NA	somewhat disagree	sometimes	somewhat agree	most of the time	most of the time	most of the time	about half of the time	sometimes	neither agree nor disagree	somewhat agree	about half of the time	NA	NA	25-30	Caucasian	NA	no	yes	no	yes	no	no	no	no	yes	no	no	no	no	no	yes	no	no
2025	Female	25 - 34	White	Professional degree	NA	Employed for wages	6-10 years	A clinic	NA	NA	most of the time	NA	most of the time	most of the time	Referral to a therapist	NA	somewhat disagree	sometimes	neither agree nor disagree	most of the time	about half of the time	about half of the time	about half of the time	sometimes	neither agree nor disagree	somewhat disagree	most of the time	most of the time	NA	30-35	Caucasian	NA	no	yes	no	yes	no	yes	no	no	no	yes	no	no	no	no	no	no	no
2026	Female	25 - 34	White	Professional degree	NA	Employed for wages	1-5 years	A clinic	NA	most of the time	most of the time	NA	most of the time	about half of the time	Referral to a therapist	NA	somewhat disagree	sometimes	somewhat agree	most of the time	most of the time	about half of the time	sometimes	about half of the time	somewhat agree	somewhat agree	most of the time	about half of the time	NA	25-30	Caucasian	NA	yes	yes	no	yes	no	no	no	no	no	no	no	no	yes	no	no	no	no
2027	NA	25 - 34	White	Masters degree	NA	Self-employed	1-5 years	A clinic	NA	most of the time	about half of the time	NA	about half of the time	most of the time	Referral to a therapist	NA	agree	about half of the time	somewhat agree	about half of the time	most of the time	about half of the time	sometimes	about half of the time	somewhat agree	somewhat agree	about half of the time	about half of the time	NA	25-30	Caucasian	NA	yes	no	yes	no	yes	no	yes	no	no	no	no	no	no	no	yes	no	no
2028	Female	25 - 34	White	Professional degree	NA	Employed for wages	1-5 years	A clinic	NA	about half of the time	most of the time	NA	most of the time	about half of the time	Referral to a therapist	NA	agree	sometimes	somewhat agree	about half of the time	most of the time	about half of the time	sometimes	about half of the time	somewhat agree	somewhat agree	most of the time	most of the time	NA	25-30	Caucasian	NA	no	no	yes	no	no	yes	no	no	yes	no	no	no	no	yes	no	no	no
2029	Female	25 - 34	White	Professional degree	NA	Self-employed	6-10 years	A clinic	NA	most of the time	about half of the time	NA	about half of the time	most of the time	Referral to a therapist	NA	neither agree nor disagree	sometimes	somewhat disagree	about half of the time	most of the time	about half of the time	sometimes	about half of the time	agree	somewhat agree	most of the time	most of the time	NA	25-30	Caucasian	NA	no	yes	no	no	yes	yes	no	yes	no	no	no	no	no	no	no	yes	no
2030	Male	25 - 34	White	Professional degree	NA	Employed for wages	1-5 years	A clinic	NA	most of the time	most of the time	NA	about half of the time	about half of the time	Referral to a therapist	NA	neither agree nor disagree	sometimes	somewhat disagree	about half of the time	most of the time	most of the time	about half of the time	most of the time	agree	somewhat agree	most of the time	most of the time	NA	25-30	Caucasian	NA	no	yes	yes	no	yes	no	yes	no	no	no	no	no	yes	no	yes	no	no
2031	Female	25 - 34	White	Professional degree	NA	Self-employed	1-5 years	A clinic	NA	about half of the time	most of the time	NA	most of the time	most of the time	Referral to a therapist	NA	somewhat disagree	about half of the time	agree	sometimes	most of the time	most of the time	about half of the time	sometimes	somewhat agree	somewhat agree	most of the time	most of the time	NA	25-30	Caucasian	NA	no	no	yes	no	yes	no	yes	no	no	no	no	no	no	yes	no	no	no
2032	Female	25 - 34	White	Professional degree	NA	Employed for wages	1-5 years	A clinic	NA	most of the time	most of the time	NA	most of the time	most of the time	Referral to a therapist	NA	neither agree nor disagree	most of the time	somewhat disagree	most of the time	most of the time	about half of the time	about half of the time	most of the time	agree	somewhat disagree	about half of the time	about half of the time	NA	25-30	Caucasian	NA	yes	no	yes	no	yes	no	no	no	no	no	no	no	no	no	no	yes	no
2033	Female	25 - 34	White	Professional degree	NA	Employed for wages	1-5 years	A clinic	NA	about half of the time	most of the time	NA	about half of the time	most of the time	Referral to a therapist	NA	disagree	about half of the time	agree	about half of the time	most of the time	about half of the time	about half of the time	sometimes	somewhat agree	neither agree nor disagree	most of the time	most of the time	NA	25-30	Caucasian	NA	yes	no	yes	no	yes	yes	no	no	no	no	no	no	no	no	no	yes	no
2034	Female	25 - 34	White	Professional degree	NA	Self-employed	1-5 years	A hospital	NA	about half of the time	most of the time	NA	most of the time	about half of the time	Referral to a therapist	NA	neither agree nor disagree	sometimes	agree	about half of the time	most of the time	about half of the time	sometimes	about half of the time	somewhat agree	agree	most of the time	about half of the time	NA	25-30	Caucasian	NA	no	yes	no	no	yes	yes	no	no	no	no	no	no	yes	no	no	no	yes
2035	Female	25 - 34	White	Professional degree	NA	Employed for wages	1-5 years	A clinic	NA	most of the time	most of the time	NA	about half of the time	most of the time	Referral to a therapist	NA	agree	sometimes	agree	sometimes	about half of the time	about half of the time	sometimes	about half of the time	somewhat agree	somewhat agree	most of the time	always	NA	25-30	Caucasian	NA	no	yes	no	yes	no	no	yes	no	no	yes	no	no	yes	no	no	no	no
2036	Female	25 - 34	White	Professional degree	NA	Self-employed	1-5 years	A clinic	NA	most of the time	about half of the time	NA	about half of the time	about half of the time	Referral to a therapist	NA	neither agree nor disagree	sometimes	somewhat agree	most of the time	most of the time	about half of the time	about half of the time	most of the time	somewhat agree	somewhat agree	most of the time	most of the time	NA	25-30	Caucasian	NA	no	yes	no	yes	no	yes	no	no	no	no	no	no	yes	no	no	no	no
2037	Female	25 - 34	White	Professional degree	NA	Employed for wages	1-5 years	A clinic	NA	about half of the time	most of the time	NA	most of the time	about half of the time	Referral to a therapist	NA	somewhat disagree	most of the time	somewhat agree	most of the time	most of the time	about half of the time	about half of the time	most of the time	somewhat agree	somewhat agree	most of the time	most of the time	NA	25-30	Caucasian	NA	no	yes	no	no	yes	yes	no	no	no	no	yes	yes	no	no	no	no	yes
2038	Female	25 - 34	White	Professional degree	NA	Employed for wages	1-5 years	A clinic	NA	about half of the time	about half of the time	NA	about half of the time	most of the time	Referral to a therapist	NA	somewhat agree	most of the time	somewhat agree	most of the time	most of the time	about half of the time	most of the time	about half of the time	agree	somewhat agree	about half of the time	most of the time	NA	25-30	Caucasian	NA	no	yes	no	yes	no	no	yes	no	no	no	no	yes	no	no	no	no	no
2039	Female	25 - 34	White	Professional degree	NA	Employed for wages	1-5 years	A clinic	NA	about half of the time	most of the time	NA	most of the time	most of the time	Referral to a therapist	NA	somewhat agree	always	agree	about half of the time	about half of the time	most of the time	about half of the time	most of the time	agree	somewhat agree	most of the time	about half of the time	NA	25-30	Caucasian	NA	no	no	yes	no	yes	no	no	no	yes	no	no	no	yes	no	no	no	yes
2040	Female	25 - 34	White	Professional degree	NA	Employed for wages	1-5 years	A clinic	NA	most of the time	most of the time	NA	about half of the time	most of the time	Referral to a therapist	NA	agree	about half of the time	somewhat agree	about half of the time	most of the time	most of the time	most of the time	always	agree	somewhat agree	most of the time	most of the time	NA	25-30	Caucasian	NA	no	no	yes	no	yes	no	yes	no	no	yes	no	no	yes	no	no	no	no
2041	Female	25 - 34	White	Professional degree	NA	Self-employed	1-5 years	A hospital	NA	most of the time	about half of the time	NA	about half of the time	about half of the time	Referral to a therapist	NA	agree	about half of the time	somewhat agree	always	most of the time	most of the time	most of the time	about half of the time	agree	somewhat agree	most of the time	most of the time	NA	25-30	Caucasian	NA	no	yes	no	yes	yes	no	no	no	yes	no	no	no	no	no	no	no	yes
2042	Female	55 - 64	Hispanic or Latino	Professional degree	NA	Employed for wages	11-20 years	A clinic	NA	most of the time	most of the time	NA	always	most of the time	Referral to a psychiatrist	NA	disagree	most of the time	strongly disagree	always	always	always	most of the time	most of the time	agree	strongly agree	most of the time	most of the time	NA	25-35	Hispanic,Black,Caucasian,Asian	NA	no	no	no	yes	no	yes	no	no	no	yes	no	yes	no	yes	yes	no	no
2043	Female	45 - 54	Asian	Professional degree	NA	Employed for wages	11-20 years	A clinic	NA	most of the time	always	PHQ-9	always	most of the time	Referral to a psychiatrist	NA	somewhat disagree	about half of the time	strongly disagree	always	most of the time	most of the time	always	always	agree	strongly agree	most of the time	most of the time	NA	25-35	Hispanic,Black,Caucasian,Asian	NA	yes	yes	no	yes	no	yes	yes	yes	no	yes	no	yes	yes	yes	yes	yes	yes
2044	Female	45 - 54	Native Hawaiian or Pacific Islander	Professional degree	NA	Employed for wages	11-20 years	A hospital	NA	always	most of the time	NA	always	always	Referral to a psychiatrist	NA	strongly disagree	most of the time	strongly disagree	always	most of the time	always	most of the time	most of the time	agree	agree	most of the time	most of the time	no	25-35	Hispanic,Black,Caucasian,Asian	NA	yes	yes	no	yes	yes	yes	no	no	no	yes	no	yes	yes	yes	yes	yes	yes
2045	Female	55 - 64	White	Doctorate degree	NA	Self-employed	11-20 years	Your office	NA	most of the time	always	PHQ-9	most of the time	most of the time	Referral to a therapist	NA	disagree	most of the time	strongly disagree	always	most of the time	always	always	always	agree	strongly agree	most of the time	most of the time	NA	25-35	Hispanic,Black,Caucasian,Asian	Jewish,Christian,Muslim,Hindu	yes	yes	no	yes	yes	yes	yes	yes	no	yes	no	yes	yes	yes	yes	yes	yes
2046	Female	35 - 44	Black or African American	Masters degree	NA	Employed for wages	6-10 years	Your office	NA	always	always	NA	always	always	Referral to a psychiatrist	NA	somewhat disagree	most of the time	strongly disagree	always	always	always	most of the time	most of the time	agree	strongly agree	most of the time	most of the time	NA	25-35	Hispanic,Black,Caucasian,Asian	NA	no	no	no	yes	no	yes	yes	yes	yes	yes	yes	yes	no	yes	yes	no	yes
2047	Female	25 - 34	White	Professional degree	NA	Self-employed	1-5 years	A clinic	NA	most of the time	most of the time	NA	most of the time	about half of the time	Referral to a therapist	NA	agree	most of the time	somewhat agree	about half of the time	most of the time	about half of the time	most of the time	about half of the time	somewhat agree	somewhat agree	most of the time	most of the time	NA	25-30	Caucasian	NA	no	yes	no	yes	no	no	no	no	no	no	yes	no	yes	no	no	no	no
2048	Female	25 - 34	White	Professional degree	NA	Employed for wages	1-5 years	A clinic	NA	about half of the time	most of the time	NA	about half of the time	about half of the time	Referral to a therapist	NA	somewhat agree	most of the time	neither agree nor disagree	most of the time	about half of the time	most of the time	most of the time	about half of the time	agree	somewhat agree	most of the time	most of the time	NA	25-30	Caucasian	NA	no	yes	yes	yes	yes	no	no	yes	no	no	no	no	no	no	no	no	yes
2049	Male	25 - 34	White	Masters degree	NA	Self-employed	1-5 years	A clinic	NA	most of the time	most of the time	NA	most of the time	most of the time	Referral to a therapist	NA	somewhat agree	about half of the time	neither agree nor disagree	most of the time	about half of the time	about half of the time	most of the time	about half of the time	somewhat agree	agree	most of the time	most of the time	NA	25-30	Caucasian	NA	yes	no	yes	no	yes	no	no	no	no	no	no	no	yes	no	no	yes	no
2050	Female	25 - 34	White	Professional degree	NA	Self-employed	1-5 years	A clinic	NA	about half of the time	most of the time	NA	most of the time	about half of the time	Referral to a therapist	NA	somewhat agree	most of the time	neither agree nor disagree	about half of the time	about half of the time	most of the time	most of the time	most of the time	agree	somewhat agree	most of the time	most of the time	NA	25-30	Caucasian	NA	no	no	yes	no	yes	no	no	yes	no	yes	no	no	no	no	no	no	no
2051	Female	25 - 34	White	Professional degree	NA	Self-employed	1-5 years	A hospital	NA	about half of the time	about half of the time	NA	most of the time	about half of the time	Referral to a therapist	NA	neither agree nor disagree	most of the time	somewhat agree	most of the time	about half of the time	about half of the time	most of the time	about half of the time	agree	somewhat agree	most of the time	most of the time	NA	25-30	Caucasian	NA	no	yes	yes	no	yes	yes	no	no	no	no	yes	no	no	yes	no	no	no
2052	Female	25 - 34	White	Professional degree	NA	Self-employed	1-5 years	A hospital	NA	about half of the time	most of the time	NA	most of the time	about half of the time	Referral to a therapist	NA	somewhat agree	always	agree	most of the time	about half of the time	most of the time	about half of the time	most of the time	somewhat agree	somewhat agree	most of the time	most of the time	NA	25-30	Caucasian	NA	no	yes	no	yes	no	yes	no	no	no	no	no	yes	no	no	no	yes	no
2053	Female	25 - 34	White	Professional degree	NA	Self-employed	1-5 years	A hospital	NA	about half of the time	about half of the time	NA	about half of the time	most of the time	Referral to a therapist	NA	somewhat agree	most of the time	agree	most of the time	about half of the time	about half of the time	about half of the time	most of the time	agree	somewhat agree	most of the time	most of the time	NA	25-30	Caucasian	NA	no	yes	no	yes	no	no	yes	no	no	yes	no	no	no	no	no	no	yes
2054	Female	35 - 44	Black or African American	Doctorate degree	NA	Employed for wages	6-10 years	A hospital	NA	sometimes	never	NA	never	never	Recommend to the patient to find a mental health provider	NA	somewhat agree	never	agree	sometimes	never	always	sometimes	about half of the time	strongly agree	strongly agree	never	always	NA	35+	Black	Christian	yes	yes	yes	yes	yes	yes	yes	yes	yes	yes	yes	yes	yes	yes	yes	yes	yes
2055	Female	25 - 34	White	Professional degree	NA	Employed for wages	1-5 years	A hospital	NA	about half of the time	most of the time	NA	about half of the time	about half of the time	Referral to a therapist	NA	somewhat agree	most of the time	agree	most of the time	most of the time	most of the time	most of the time	most of the time	agree	somewhat agree	most of the time	about half of the time	NA	25-30	Caucasian	NA	no	yes	no	yes	no	no	yes	no	yes	no	no	no	no	no	yes	no	no
2056	Female	25 - 34	White	Professional degree	NA	Employed for wages	1-5 years	A hospital	NA	about half of the time	most of the time	NA	most of the time	about half of the time	Referral to a therapist	NA	agree	most of the time	somewhat agree	most of the time	about half of the time	most of the time	about half of the time	most of the time	somewhat agree	somewhat agree	about half of the time	most of the time	NA	25-30	Caucasian	NA	no	no	yes	no	no	yes	no	yes	no	no	yes	no	no	yes	no	yes	yes
2057	Female	25 - 34	White	Masters degree	NA	Self-employed	1-5 years	A hospital	NA	about half of the time	about half of the time	NA	about half of the time	most of the time	Referral to a therapist	NA	somewhat agree	about half of the time	agree	about half of the time	most of the time	about half of the time	about half of the time	most of the time	somewhat agree	somewhat agree	most of the time	most of the time	NA	25-30	Caucasian	NA	no	no	yes	no	yes	no	yes	yes	no	no	no	yes	no	yes	no	no	no
2058	Female	25 - 34	White	Professional degree	NA	Employed for wages	1-5 years	A hospital	NA	about half of the time	most of the time	NA	most of the time	about half of the time	Referral to a psychiatrist	NA	somewhat agree	most of the time	neither agree nor disagree	most of the time	most of the time	about half of the time	most of the time	about half of the time	somewhat agree	somewhat agree	most of the time	most of the time	NA	25-30	Caucasian	NA	no	no	yes	no	no	yes	no	yes	yes	no	no	no	yes	no	no	yes	no
2059	Female	25 - 34	White	Masters degree	NA	Self-employed	6-10 years	A hospital	NA	about half of the time	most of the time	NA	most of the time	most of the time	Referral to a psychiatrist	NA	somewhat agree	about half of the time	agree	about half of the time	most of the time	most of the time	most of the time	about half of the time	somewhat agree	somewhat agree	most of the time	about half of the time	NA	25-30	Caucasian	NA	no	yes	no	yes	no	no	no	yes	no	yes	no	no	no	no	no	no	yes
2060	Female	25 - 34	White	Professional degree	NA	Self-employed	1-5 years	A hospital	NA	most of the time	most of the time	NA	most of the time	most of the time	Referral to a therapist	NA	somewhat agree	most of the time	agree	most of the time	most of the time	most of the time	about half of the time	most of the time	somewhat agree	somewhat agree	most of the time	most of the time	NA	25-30	Caucasian	NA	no	yes	no	yes	no	yes	no	yes	yes	no	no	no	no	no	no	no	no
2061	Female	25 - 34	White	Masters degree	NA	Self-employed	1-5 years	A hospital	NA	most of the time	about half of the time	NA	about half of the time	most of the time	Referral to a psychiatrist	NA	neither agree nor disagree	most of the time	somewhat agree	most of the time	most of the time	about half of the time	most of the time	about half of the time	somewhat agree	somewhat agree	most of the time	about half of the time	NA	25-30	Caucasian	NA	no	yes	no	no	yes	no	yes	no	no	yes	no	yes	yes	no	no	no	yes
2062	Female	25 - 34	White	Masters degree	NA	Employed for wages	1-5 years	A hospital	NA	about half of the time	about half of the time	NA	about half of the time	most of the time	Referral to a therapist	NA	agree	about half of the time	somewhat agree	most of the time	about half of the time	most of the time	most of the time	about half of the time	agree	somewhat agree	most of the time	always	NA	25-30	Caucasian	NA	no	yes	no	yes	no	yes	no	no	no	no	no	yes	yes	no	no	no	no
2063	Female	25 - 34	White	Professional degree	NA	Self-employed	1-5 years	A hospital	NA	most of the time	most of the time	NA	about half of the time	most of the time	Referral to a therapist	NA	somewhat agree	most of the time	agree	most of the time	most of the time	about half of the time	most of the time	about half of the time	agree	somewhat agree	most of the time	most of the time	NA	25-30	NA	NA	no	yes	no	yes	no	no	no	yes	no	no	no	yes	no	no	no	no	no
2064	Female	25 - 34	White	Masters degree	NA	Employed for wages	1-5 years	A hospital	NA	most of the time	about half of the time	NA	most of the time	about half of the time	Referral to a therapist	NA	somewhat agree	most of the time	agree	most of the time	most of the time	most of the time	most of the time	about half of the time	agree	neither agree nor disagree	most of the time	most of the time	NA	25-30	Caucasian	NA	yes	yes	yes	no	no	yes	no	no	no	no	no	no	no	no	no	no	no
2065	Female	25 - 34	White	Professional degree	NA	Self-employed	6-10 years	A hospital	NA	most of the time	about half of the time	NA	about half of the time	about half of the time	Referral to a psychiatrist	NA	somewhat agree	most of the time	agree	most of the time	about half of the time	NA	about half of the time	about half of the time	somewhat agree	somewhat agree	about half of the time	most of the time	NA	25-30	Caucasian	NA	no	yes	yes	no	no	yes	no	yes	no	no	no	no	no	no	no	no	no
2066	Female	25 - 34	White	Professional degree	NA	Self-employed	1-5 years	A hospital	NA	about half of the time	about half of the time	NA	most of the time	about half of the time	Referral to a therapist	NA	neither agree nor disagree	most of the time	somewhat agree	about half of the time	most of the time	most of the time	most of the time	about half of the time	somewhat agree	agree	most of the time	most of the time	NA	25-30	Caucasian	NA	no	yes	no	yes	no	no	no	yes	no	no	yes	no	no	no	no	yes	no
2067	Female	25 - 34	White	Doctorate degree	NA	Employed for wages	1-5 years	A hospital	NA	about half of the time	most of the time	NA	about half of the time	most of the time	Referral to a psychiatrist	NA	somewhat agree	most of the time	agree	most of the time	most of the time	about half of the time	most of the time	about half of the time	somewhat agree	somewhat agree	most of the time	most of the time	NA	25-30	Caucasian	NA	no	yes	no	yes	no	no	yes	no	yes	no	yes	no	no	no	yes	no	no
2068	Female	25 - 34	White	Professional degree	NA	Self-employed	1-5 years	A hospital	NA	about half of the time	about half of the time	NA	most of the time	about half of the time	Referral to a therapist	NA	somewhat agree	most of the time	neither agree nor disagree	most of the time	about half of the time	most of the time	most of the time	about half of the time	somewhat agree	somewhat agree	most of the time	most of the time	NA	25-30	Caucasian	NA	yes	yes	yes	no	yes	no	no	no	no	no	no	yes	no	yes	no	no	no
2069	Female	25 - 34	White	Professional degree	NA	Self-employed	1-5 years	A hospital	NA	about half of the time	most of the time	NA	most of the time	about half of the time	Referral to a therapist	NA	somewhat agree	most of the time	agree	most of the time	about half of the time	most of the time	most of the time	most of the time	somewhat agree	somewhat agree	most of the time	most of the time	NA	25-30	Caucasian	NA	yes	no	yes	no	yes	no	yes	no	no	no	no	no	no	yes	no	no	no
2070	Female	25 - 34	White	Professional degree	NA	Employed for wages	1-5 years	A hospital	NA	about half of the time	most of the time	NA	most of the time	about half of the time	Referral to a therapist	NA	agree	about half of the time	somewhat agree	most of the time	about half of the time	most of the time	most of the time	about half of the time	agree	somewhat agree	most of the time	most of the time	NA	25-30	Caucasian	NA	no	yes	no	yes	yes	no	no	no	yes	yes	no	yes	no	no	no	no	no
2071	Female	25 - 34	White	Professional degree	NA	Employed for wages	6-10 years	A hospital	NA	most of the time	most of the time	NA	about half of the time	most of the time	Referral to a psychiatrist	NA	somewhat agree	most of the time	agree	most of the time	most of the time	most of the time	most of the time	about half of the time	agree	agree	most of the time	most of the time	NA	25-30	Caucasian	NA	yes	no	no	yes	no	yes	no	yes	no	no	no	no	no	yes	no	no	no
2072	Female	25 - 34	White	Masters degree	NA	Self-employed	1-5 years	A hospital	NA	about half of the time	most of the time	NA	about half of the time	most of the time	Referral to a therapist	NA	somewhat agree	most of the time	agree	most of the time	most of the time	most of the time	most of the time	about half of the time	agree	somewhat agree	most of the time	most of the time	NA	25-30	Caucasian	NA	no	yes	no	yes	yes	no	no	yes	no	no	no	yes	no	yes	yes	no	no
2073	Female	25 - 34	White	Masters degree	NA	Self-employed	1-5 years	A hospital	NA	about half of the time	about half of the time	NA	about half of the time	about half of the time	Referral to a therapist	NA	somewhat agree	most of the time	agree	most of the time	most of the time	about half of the time	most of the time	about half of the time	somewhat agree	somewhat agree	most of the time	always	NA	25-30	Caucasian	NA	no	yes	no	yes	no	yes	no	no	yes	no	no	yes	no	no	no	no	no
2074	Female	25 - 34	White	Professional degree	NA	Employed for wages	1-5 years	A hospital	NA	most of the time	most of the time	NA	about half of the time	most of the time	Referral to a therapist	NA	somewhat agree	most of the time	neither agree nor disagree	most of the time	most of the time	about half of the time	most of the time	about half of the time	agree	somewhat agree	most of the time	always	NA	25-30	Caucasian	NA	no	yes	no	yes	no	yes	yes	no	no	no	no	no	no	no	yes	no	yes
2075	Female	25 - 34	White	Professional degree	NA	Employed for wages	1-5 years	A hospital	NA	most of the time	about half of the time	NA	most of the time	about half of the time	Referral to a therapist	NA	somewhat agree	about half of the time	somewhat agree	most of the time	most of the time	most of the time	most of the time	most of the time	somewhat agree	somewhat agree	most of the time	about half of the time	NA	25-30	Caucasian	NA	yes	yes	no	no	yes	no	no	no	no	no	no	no	yes	no	no	no	no
2076	Female	25 - 34	White	Professional degree	NA	Employed for wages	1-5 years	A hospital	NA	most of the time	most of the time	NA	most of the time	most of the time	Referral to a therapist	NA	somewhat agree	most of the time	agree	most of the time	most of the time	most of the time	most of the time	most of the time	agree	somewhat agree	most of the time	most of the time	NA	25-30	Caucasian	NA	no	yes	yes	no	yes	no	no	no	no	no	no	no	yes	no	yes	no	no
2077	Female	45 - 54	Asian	Professional degree	NA	Employed for wages	11-20 years	Your office	NA	most of the time	always	NA	always	always	Referral to a psychiatrist	NA	disagree	most of the time	strongly disagree	always	always	always	always	most of the time	agree	strongly agree	most of the time	always	NA	25-35	Hispanic,Black,Caucasian,Asian	Jewish	no	no	no	yes	no	yes	yes	no	yes	yes	no	yes	no	yes	yes	no	no
2078	Female	45 - 54	Asian	Professional degree	NA	Employed for wages	11-20 years	A clinic	NA	most of the time	always	PHQ-9	most of the time	most of the time	Referral to a psychiatrist	NA	disagree	always	somewhat disagree	most of the time	most of the time	always	always	most of the time	agree	strongly agree	most of the time	most of the time	NA	25-35	Hispanic,Black,Caucasian,Asian	Jewish	yes	yes	no	yes	no	yes	yes	yes	no	yes	no	yes	yes	yes	yes	yes	yes
2079	Female	45 - 54	Asian	Professional degree	NA	Employed for wages	11-20 years	A clinic	NA	most of the time	always	PHQ-9	most of the time	most of the time	Referral to a therapist	NA	disagree	always	strongly disagree	always	most of the time	most of the time	always	most of the time	agree	strongly agree	most of the time	most of the time	no	25-35	Hispanic,Black,Caucasian,Asian	Jewish	yes	yes	no	yes	no	yes	yes	yes	no	yes	no	yes	yes	yes	yes	yes	yes
2080	Female	45 - 54	Native Hawaiian or Pacific Islander	Professional degree	NA	Employed for wages	11-20 years	A hospital	NA	most of the time	most of the time	NA	always	always	Referral to a psychiatrist	NA	strongly disagree	most of the time	strongly disagree	always	most of the time	always	most of the time	most of the time	strongly agree	agree	most of the time	most of the time	jinzhua@gmail.com	25-35	Hispanic,Black,Caucasian,Asian	NA	yes	yes	no	yes	yes	yes	no	no	no	yes	no	yes	no	yes	yes	no	yes
2081	Female	35 - 44	White	Doctorate degree	NA	Employed for wages	6-10 years	A hospital	NA	always	most of the time	NA	most of the time	most of the time	Referral to a psychiatrist	NA	disagree	sometimes	neither agree nor disagree	sometimes	most of the time	about half of the time	sometimes	about half of the time	disagree	somewhat disagree	sometimes	about half of the time	na	25-30	Caucasian	Christian	no	no	yes	no	no	no	yes	yes	no	no	yes	no	no	no	no	no	no
2082	Female	55 - 64	White	Doctorate degree	Nurse practitioner	NA	NA	NA	NA	NA	NA	NA	NA	NA	NA	NA	NA	NA	NA	NA	NA	NA	NA	NA	NA	NA	NA	NA	NA	NA	NA	NA	NA	NA	NA	NA	NA	NA	NA	NA	NA	NA	NA	NA	NA	NA	NA	NA	NA
2083	NA	NA	NA	NA	Nurse practitioner	NA	NA	NA	NA	NA	NA	NA	NA	NA	NA	NA	NA	NA	NA	NA	NA	NA	NA	NA	NA	NA	NA	NA	NA	NA	NA	NA	NA	NA	NA	NA	NA	NA	NA	NA	NA	NA	NA	NA	NA	NA	NA	NA	NA
2084	Male	25 - 34	White	Professional degree	Pediatrician	NA	NA	NA	NA	NA	NA	NA	NA	NA	NA	NA	NA	NA	NA	NA	NA	NA	NA	NA	NA	NA	NA	NA	NA	NA	NA	NA	NA	NA	NA	NA	NA	NA	NA	NA	NA	NA	NA	NA	NA	NA	NA	NA	NA
2085	Female	35 - 44	White	Professional degree	Obstetrician	NA	NA	NA	NA	NA	NA	NA	NA	NA	NA	NA	NA	NA	NA	NA	NA	NA	NA	NA	NA	NA	NA	NA	NA	NA	NA	NA	NA	NA	NA	NA	NA	NA	NA	NA	NA	NA	NA	NA	NA	NA	NA	NA	NA
[truncated: 17 more columns]
